# Supplementary material for: The claustrum-prelimbic cortex circuit through dynorphin/κ-opioid receptor signaling underlies depression-like behaviors associated with social stress etiology
Source: Nat Commun. 2023 Nov 30;14:7903. doi: 10.1038/s41467-023-43636-x (PMC10689794; doi:10.1038/s41467-023-43636-x)
Supplement: Supplementary file 4 — Source Data [file 41467_2023_43636_MOESM4_ESM.xlsx]

## Sheet: Figure 1d
Raw data of behavior study in figure 1d (SI)
	mCherry	hM4Di
	1.29414	0.624772
	1.58012	0.035795
	1.16627	0.284483
	1.04474	0.457602
	1.44693	0.675068
	1.13742	0.312516
	0.695993	1.98111
	0.919862	0.364198
	0.9564	0.670436
	1.16844	0.128678
	0.785596	1.34431
	1.18483	0.15706
		0.650835
		0.477541

## Sheet: Figure 1e
Raw data of behavior study in figure 1e (SPT)
	mCherry	hM4Di
	61.5385	52.6718
	70.1987	59.1837
	45.946	59.375
	63.3333	5.97826
	84.9673	52.1277
	64.9681	62.069
	73.2824	76.6423
	82.2222	57.3529
	60.177	66.9565
	78.1513	48
	69.9248	36.7816
	78.6163	53.2374
	50.9317	50.6173
		77.2727
		57.377

## Sheet: Figure 1f
Raw data of behavior study in figure 1f (TST)
	mCherry	hM4Di
	96.74	149.54
	85.03	152.42
	59.02	70.05
	53.51	134.53
	160.8	177.2
	83.16	156.41
	120.32	158.78
	131.15	171.18
	115.16	147.15
	128.55	155.5
	14.91	88.62
		143.92
		179.19
		142.04
		60.07

## Sheet: Figure 1g
Raw data of behavior study in figure 1g (Locomotor activity)
	mCherry	hM4Di
	92.14	76.1833
	52.8387	70.7046
	90.611	64.7371
	111.683	105.178
	55.9326	41.4249
	87.0202	79.4651
	107.308	71.1136
	67.6815	117.563
	63.8487	133.994
	101.329	66.0067
	82.8393	94.2494
	126.402	73.5263
		75.3864
		56.1684
		35.268
		93.4847

## Sheet: Figure 1k
Raw data of behavior study in figure 1k (SI)
AAV-CaMKIIα-mcherry
Control	0.844101	0.761016	1.21152	0.700363	1.32759	1.14082	1.51812	1.15576	0.734405	1.42847	1.04222	1.1201
Stress	2.18721	0.751213	0.38381	0	0.530293	0.525074	0.012341	0.076555	0.338108	0.343133	0.546575	1.13959	0.897306	0.528104	0.059451	0.215301	0.333021	0.514352	0.473887
AAV-CaMKIIα-hM3Dq-mcherry
Control	1.02082	2.41966	1.32245	2.02823	0.907411	0.711353	0.522265	0.889609	1.43771	1.75085	1.32026	0.626012
Stress	0.325248	0.512484	1.39052	0.668144	0.442713	0.923272	1.10068	0.987026	0.425707	2.10028	0.894285	1.1121	0.418182	0.871667	1.32061	1.13911	0.544518	1.24182

## Sheet: Figure 1l
Raw data of behavior study in figure 1l (SPT)
AAV-CaMKIIα-mcherry
Control	65.1685	75.8621	66.6667	41.3793	87.3418	57.0312	73.1544	64	55.9211	65.5172	64.8438	75.8242
Stress	18.5185	24.0506	51.8868	94.1176	66.6667	65.3846	43.7908	86.0215	28.5714	40.6015	25.1572	48.227	43.1655	29.1045	76.9231	57.554	59.854	32.1101	44.2177	8.04598	45.098
AAV-CaMKIIα-hM3Dq-mcherry
Control	65.873	41	71.4286	94.7368	88.1944	97.9798	98.2456	29.4118	30.1075	81.5217	82.5688	69.2308
Stress	69.2308	56.5789	78.2313	71.1539	52.2059	45.4545	90.2439	69.0909	77.2727	72.7273	60.5882	77.2414	100	72.7811	53.6424	71.7949	0	94.0878	54.5455	95.1807

## Sheet: Figure 1m
Raw data of behavior study in figure 1m (TST)
AAV-CaMKIIα-mcherry
Control	31.22	114.04	64.83	78.32	91.01	136.9	52.09	8.62	40.45	109.88	106.54	74.78
Stress	155.53	145.51	135.03	95.2	70.55	155.6	2.86	88.34	149.1	112.89	128.08	103.05	117.37	137.1	100.46	123.92	113.73	138.94	128.03
AAV-CaMKIIα-hM3Dq-mcherry
Control	109.54	141.85	0.87	110.87	109.06	103.39	60.06	116.6	5.21	85.7	97.34	144.82
Stress	135.94	100.26	78.17	136.41	59.07	38.99	12.34	155.92	38.47	120.38	36.25	18.91	162.47	34.67	131.86	49.53	17.32	77.87	29.98	143.63

## Sheet: Figure 1n
Raw data of behavior study in figure 1n (Locomotor activity)
	mCherry	hM3Dq
	95.8307	97.1817
	63.8261	75.6959
	139.559	192.311
	159.53	138.052
	193.173	78.61
	143.144	80.9271
	111.104	108.139
	72.3954	85.0573
	139.053	156.624
	120.883	119.282
	106.69	153.815
	96.8714	138.646

## Sheet: figure 2b
Proportion of c-fos cells among NG cells (CLA pyramidal neuron)
	Control	CSDS
	69.5652	53.252
	59.7315	43.8735
	52.907	34.375
	65.7588	62.963
	57.2414	50.3185
	64.25	45.8445
	55.0265	41.6667
	50.365	33.3333
	63.0653	52.8428
	52.0971	73.7805

## Sheet: figure 2f
AUC of △F/F (0-180 s) (CLA pyramidal neuron)
	Control	CSDS
	4492.29	5481.41
	8257.63	2937.12
	19081	3439.24
	18562.9	8175.04
	18972.6	5167.69
	20895	3465.91
	16654.6	1413.7

[truncated: 86 more sheets: figure 2h, figure 2l, figure 2n, figure 2r, figure 3d, figure 3e, figure 3f, figure 3g, figure 3k, figure 3l, figure 3m, figure 3n, figure 5d, figure 5e, figure 5f, figure 5g, figure 5k, figure 5l, figure 5m, figure 5n …]
